# Supplementary material for: Impaired Structural Network Properties Caused by White Matter Hyperintensity Related to Cognitive Decline
Source: Front Neurol. 2020 Apr 21;11:250. doi: 10.3389/fneur.2020.00250 (PMC7186334; doi:10.3389/fneur.2020.00250)
Supplement: Supplementary file 2 [file Table_2.xlsx]

## Sheet: Sheet1
Table s2 Brain regions of significantly altered nodal efficiency and nodal path length with FDR correction (q=0.01)
Brain regions	Groups			Post-hoc p value
	HC	WMH-no-CI	WMH-CI	HC vs. WMH-no-CI	HC vs. WMH-CI	WMH-no-CI vs. WMH-CI
NE
PreCG.R	0.394±0.006	0.360±0.006	0.339±0.007	0.001	＜0.001	0.062
ORBsup.L	0.408±0.007	0.389±0.005	0.366±0.008	0.19	0.001	0.14
MFG.R	0.339±0.006	0.311±0.007	0.287±0.007	0.01	＜0.001	0.06
ORBmid.L	0.333±0.012	0.302±0.013	0.260±0.014	0.266	＜0.001	0.088
ORBmid.R	0.360±0.011	0.320±0.012	0.292±0.266	0.064	0.001	0.356
IFGoperc.L	0.337±0.006	0.305±0.006	0.299±0.006	0.001	＜0.001	1
IFGtriang.R	0.359±0.009	0.306±0.010	0.298±0.010	＜0.001	＜0.001	1
REC.L	0.370±0.006	0.351±0.006	0.330±0.007	0.116	＜0.001	0.08
DCG.L	0.393±0.004	0.380±0.005	0.358±0.005	0.125	＜0.001	0.004
CUN.R	0.391±0.006	0.373±0.007	0.352±0.007	0.174	＜0.001	0.127
SOG.R	0.388±0.008	0.366±0.009	0.340±0.009	0.192	＜0.001	0.097
MOG.L	0.384±0.006	0.369±0.007	0.346±0.007	0.313	＜0.001	0.06
PoCG.L	0.367±0.005	0.353±0.005	0.339±0.006	0.176	0.001	0.206
PoCG.R	0.376±0.006	0.358±0.006	0.339±0.007	0.143	＜0.001	0.126
IPL.R	0.322±0.006	0.306±0.007	0.283±0.007	0.304	＜0.001	0.062
ANG.R	0.343±0.008	0.310±0.009	0.288±0.010	0.048	＜0.001	0.356
PCUN.L	0.445±0.007	0.428±0.007	0.413±0.007	0.023	＜0.001	0.426
THA.R	0.353±0.008	0.316±0.008	0.317±0.009	0.004	0.01	1
MTG.R	0.382±0.006	0.365±0.007	0.341±0.007	0.222	＜0.001	0.041
NLp
PreCG.R	2.571±0.057	2.801±0.062	3.040±0.064	0.024	＜0.001	0.025
IFGoperc.L	2.999±0.062	3.324±0.068a	3.432±0.070a	0.002	＜0.001	0.805
REC.L	2.736±0.051	2.898±0.056	3.075±0.057	0.108	＜0.001	0.082
DCG.L	2.559±0.033	2.655±0.036	2.821±0.037	0.154	＜0.001	0.004
PCUN.L	2.226±0.04	2.354±0.044	2.477±0.046	0.111	＜0.001	0.164
MTG.R	2.651±0.062	2.772±0.067	3.032±0.069	0.581	＜0.001	0.023
Data represent mean ± SD, Post-hoc p value was corrected with Bonferroni correction for multiple comparisons adjusting ages, gender, education years. Abbreviations: ANG, angular gyrus; CI, cognitive impairment; CUN, cuneus gyrus; DCG, median cingulate and paracingulate gyrus; HC, health control; IFGoperc, opercular part of inferior frontal gyrus; IFGtriang, triangular part of inferior frontal gyr…
